# Supplementary material for: Distinct PKA Signaling in Cytosolic and Mitochondrial Compartments in Electrically Paced Atrial Myocytes
Source: Cells. 2022 Jul 21;11(14):2261. doi: 10.3390/cells11142261 (PMC9319046; doi:10.3390/cells11142261)
Supplement: Supplementary file 1 [file cells-11-02261-s001.zip]

Archive with 3 entries (3 files):
- Figure_S1.tif
- ‏Figure_S2.tif
- Movie_S1.mp4
